# Supplementary material for: Can We Simplify Liposome Manufacturing Using a Complex DoE Approach?
Source: Pharmaceutics. 2024 Sep 1;16(9):1159. doi: 10.3390/pharmaceutics16091159 (PMC11435235; doi:10.3390/pharmaceutics16091159)
Supplement: Supplementary file 1 [file pharmaceutics-16-01159-s001.zip]

Archive with 1 entries (1 files):
- pharmaceutics-3158262-supplementary.pdf
